# Supplementary material for: Genome-Wide Identification and Characterization of Homeobox Transcription Factors in Phoma sorghina var. saccharum Causing Sugarcane Twisted Leaf Disease
Source: Int J Mol Sci. 2024 May 14;25(10):5346. doi: 10.3390/ijms25105346 (PMC11121360; doi:10.3390/ijms25105346)
Supplement: Supplementary file 1 [file ijms-25-05346-s001.zip]

Archive with 1 entries (1 files):
- ijms-2978935-supplementary.pdf
